# Supplementary material for: Application of Mixed Effects Limits of Agreement in the Presence of Multiple Sources of Variability: Exemplar from the Comparison of Several Devices to Measure Respiratory Rate in COPD Patients
Source: PLoS One. 2016 Dec 14;11(12):e0168321. doi: 10.1371/journal.pone.0168321 (PMC5156413; doi:10.1371/journal.pone.0168321)
Supplement: S3 File — (XLSX) [file pone.0168321.s003.xlsx]

## Sheet: raw data
PatientID	Time	Activity	Obs	RRox	RRcm1	RRcm2	RRppg1	RRppg2	RRimp	RRacc	RRcb
1	10:06:00	Lying	1	17	17.1573	11.8353	19.5269	19.9369	17.7647	18.5013	16.9717
1	10:11:00	Sitting	2	15	19.6635	8.17483	28.0853	19.8377	19.6	18.11	15.0983
1	10:13:00	Standing	3	19	11.4445	1.68667	22.2189	23.4864	20.3182	16.6302	17.1833
1	10:24:00	Fast 6mWT	4	22	#NULL!	#NULL!	22.0306	21.1358	16	18.0623	22.4233
1	10:29:00	Sitting	5	18	18.0932	12.5277	15.257	15.7456	18.1176	19.6177	15.6617
1	10:36:00	Slow 6mWT	6	21	#NULL!	#NULL!	18.8024	18.6065	21	16.4431	21.38
1	10:43:00	Sitting	7	12	13.3232	16.848	14.6135	14.6347	10.4545	10.7314	14.18
1	10:50:00	Sweeping	8	18	#NULL!	#NULL!	36.3912	36.228	17.7222	16.8018	19.575
1	10:54:00	Sitting	9	13	13.1428	13.728	21.0167	22.9526	17.25	13.2621	15.2567
1	10:57:00	Lifting	10	22	#NULL!	#NULL!	24.8687	25.2629	22.8182	18.8592	17.5383
1	11:01:00	Sitting	11	19	19.6998	17.47	20.6242	21.6064	20	20.486	18.145
1	11:03:00	Stnd&W	12	20	#NULL!	#NULL!	35.7553	28.6183	20.2857	#NULL!	15.1467
1	11:05:00	Climbing S	13	19	#NULL!	#NULL!	18.1459	18.1819	18.5263	15.5634	13.7283
1	11:10:00	Sitting	14	17	16.6013	16.6633	14.2014	14.6409	16.625	16.8546	16.6117
1	11:13:00	Stnd&W	15	20	0	9.48083	27.9609	26.9469	17.4	#NULL!	18.7517
1	11:17:00	T Flat	16	20	#NULL!	#NULL!	20.2062	19.9881	19	#NULL!	19.4133
1	11:22:00	TS 4%	17	21	#NULL!	#NULL!	21.0546	21.2126	21	#NULL!	20.7417
1	11:25:00	Stnd&W	18	21	#NULL!	#NULL!	16.5087	15.0244	18.7059	14.417	21.48
1	11:28:00	Sitting	19	14	11.7023	7.804	#NULL!	#NULL!	13.3	12.6448	13.3367
2	10:27:00	Lying	1	15	12.4465	8.0445	15.5887	15.6053	17.65	15.3629	15.54
2	10:33:00	Sitting	2	9	5.39217	1.047	8.3172	8.3186	13.0588	11.632	8.41
2	10:41:00	Standing	3	15	9.4115	6.16	15.9635	15.6796	4	17.7076	11.9067
2	10:47:00	Fast 6mWT	4	28	#NULL!	#NULL!	26.7826	27.3937	22	14.8644	27.6533
2	10:52:00	Sitting	5	13	13.1175	8.15417	11.9864	13.3855	22.8095	19.1642	9.88333
2	11:01:00	Slow 6mWT	6	26	#NULL!	#NULL!	32.1136	30.9269	19	20.1023	25.2233
2	11:08:00	Sitting	7	16	11.3945	10.7633	25.0528	17.2294	19.8235	16.7111	12.8833
2	11:17:00	Sweeping	8	24	#NULL!	#NULL!	33.7889	31.7956	0	25.0916	23.4933
2	11:21:00	Sitting	9	14	4.25633	9.48833	18.8533	14.8749	19	17.4229	6.08333
2	11:25:00	Lifting	10	23	#NULL!	#NULL!	21.7481	20.4336	19	18.2134	12.9833
2	11:29:00	Sitting	11	17	15.8367	15.3147	15.9167	17.3369	19.1111	17.8232	16.43
2	11:31:00	Stnd&W	12	23	#NULL!	#NULL!	29.1335	27.5993	18.9565	#NULL!	17.1933
2	11:33:00	Climbing S	13	25	#NULL!	#NULL!	26.3648	23.7784	20	22.0588	22.4367
2	11:38:00	Sitting	14	16	13.2818	16.5552	17.7146	18.1125	20.4091	20.6595	14.8933
2	11:41:00	Stnd&W	15	23	#NULL!	#NULL!	18.9879	19.0279	21	#NULL!	18.88
2	11:47:00	T Flat	16	28	#NULL!	#NULL!	26.1412	25.3884	21	#NULL!	26.14
2	11:53:00	TS 4%	17	27	#NULL!	#NULL!	26.9262	26.4879	21	#NULL!	26.3033
2	11:57:00	Stnd&W	18	27	#NULL!	#NULL!	23.007	22.9828	21	20.8891	26.3567
2	12:00:00	Sitting	19	17	14.965	8.21267	16.8552	16.7831	16.5	18.9581	14.5667
3	11:55:00	Lying	1	18	8.231	3.964	16.554	17.3068	0	17.7303	17.1267
3	12:00:00	Sitting	2	17	16.7587	10.5167	22.0514	16.5477	#NULL!	18.042	17.1933
3	12:05:00	Standing	3	20	16.3698	18.25	21.4666	21.0738	#NULL!	20.8636	21.185
3	12:14:00	Fast 6mWT	4	25	#NULL!	#NULL!	30.5879	28.7676	#NULL!	21.4676	24.125
3	12:19:00	Sitting	5	21	20.4085	23.2127	23.3514	20.2701	#NULL!	17.4399	16.6483
3	12:28:00	Slow 6mWT	6	30	#NULL!	#NULL!	29.3869	29.4281	#NULL!	19.5324	28.7883
3	12:35:00	Sitting	7	20	15.3031	16.4463	36.1258	29.3615	#NULL!	15.0923	8.83667
3	12:44:00	Sweeping	8	25	#NULL!	#NULL!	16.2183	0	#NULL!	19.7815	33.5667
3	12:47:00	Sitting	9	19	19.426	6.57917	19.8179	20.2043	#NULL!	19.228	19.195
3	12:52:00	Lifting	10	23	#NULL!	#NULL!	19.7932	18.7975	#NULL!	21.2131	18.8133
3	12:56:00	Sitting	11	21	21.9493	18.2093	32.3681	33.9342	#NULL!	14.1551	13.745
3	12:58:00	Stnd&W	12	24	#NULL!	#NULL!	24.7665	32.9653	#NULL!	#NULL!	32.215
3	13:00:00	Climbing S	13	25	#NULL!	#NULL!	26.7254	27.5546	#NULL!	20.5004	23.2683
3	13:03:00	Sitting	14	20	20.2872	16.6695	22.8561	20.0834	#NULL!	20.3184	16.2383
3	13:07:00	T Flat	16	25	#NULL!	#NULL!	24.7005	24.6355	#NULL!	24.1935	23.67
4	10:55:00	Lying	1	22	#NULL!	#NULL!	23.0718	23.18	28.9032	22.1943	21.835
4	11:01:00	Sitting	2	23	0	0	22.9159	22.8419	23	22.0887	22.6667
4	11:11:00	Standing	3	24	8.27617	4.32033	23.8045	23.9248	25.6538	24.3367	22.0217
4	11:18:00	Fast 6mWT	4	27	#NULL!	#NULL!	20.1382	24.761	21	21.5969	26.4117
4	11:24:00	Sitting	5	20	6.3395	14.71	18.4754	18.8558	18.9	20.2392	19.7283
4	11:31:00	Slow 6mWT	6	26	#NULL!	#NULL!	25.0281	24.906	20	18.4908	25.3667
4	11:39:00	Sitting	7	22	17.289	7.10267	22.3283	22.291	#NULL!	23.0711	22.1533
4	11:48:00	Sweeping	8	29	#NULL!	#NULL!	23.1846	24.2297	#NULL!	25.9259	29.0733
4	11:52:00	Sitting	9	19	5.10567	19.5107	20.0671	20.0648	#NULL!	19.7368	15.3633
4	11:55:00	Lifting	10	25	#NULL!	#NULL!	19.0966	19.9411	#NULL!	18.0959	28.9
4	12:00:00	Sitting	11	21	21.8292	19.4831	21.313	6.06523	#NULL!	12.2849	14.9683
4	12:02:00	Stnd&W	12	25	#NULL!	#NULL!	30.3104	26.0883	#NULL!	26.191	23.9283
4	12:05:00	Climbing S	13	29	#NULL!	#NULL!	23.98	25.8207	#NULL!	26.4021	20.4667
4	12:16:00	Sitting	14	20	12.8887	14.7543	16.9352	19.8925	#NULL!	18.2528	17.2383
4	12:19:00	Stnd&W	15	28	#NULL!	#NULL!	20.0509	21.0129	#NULL!	#NULL!	20.7217
4	12:23:00	T Flat	16	27	#NULL!	#NULL!	29.0191	29.099	#NULL!	#NULL!	23.805
4	12:28:00	TS 4%	17	22	#NULL!	#NULL!	27.0988	29.6931	#NULL!	23.2719	22.9683
4	12:32:00	Stnd&W	18	26	#NULL!	#NULL!	28.1416	24.856	#NULL!	24.1935	19.4717
4	12:35:00	Sitting	19	23	4.29067	3.179	31.6582	28.4839	#NULL!	21.8142	18.125
5	10:12:00	Lying	1	18	11.8358	18.096	17.4477	17.5354	#NULL!	17.1037	17.79
5	10:17:00	Sitting	2	17	17.3097	15.0125	17.3792	17.4421	#NULL!	17.3109	17.3667
5	10:19:00	Standing	3	17	15.8882	3.285	23.2099	20.2737	#NULL!	16.7982	15.8567
5	10:29:00	Fast 6mWT	4	26	#NULL!	#NULL!	26.1567	28.4357	#NULL!	21.0541	28.5167
5	10:34:00	Sitting	5	18	18.1542	17.7367	25.8222	25.4883	#NULL!	18.6496	17.7167
5	10:41:00	Slow 6mWT	6	20	#NULL!	#NULL!	33.5866	33.2404	#NULL!	17.7286	22.21
5	10:49:00	Sitting	7	20	19.6008	17.78	26.7761	20.1856	19.4737	20.1071	17.6467
5	10:56:00	Sweeping	8	25	#NULL!	#NULL!	30.6599	30.4967	38.0526	20.6444	32.7867
5	11:00:00	Sitting	9	20	16.7835	14.519	23.1795	21.7157	22.0435	19.6711	17.4133
5	11:03:00	Lifting	10	23	#NULL!	#NULL!	21.4751	20.5513	20	18.2927	12.5033
5	11:07:00	Sitting	11	19	19.5737	15.7143	36.5975	36.5895	18.0588	19.6005	19.1167
5	11:09:00	Stnd&W	12	19	#NULL!	#NULL!	28.5708	28.6981	24.52	#NULL!	14.64
5	11:11:00	Climbing S	13	21	#NULL!	#NULL!	19.842	19.965	24.3043	19.5889	22.8167
5	11:16:00	Sitting	14	20	19.9158	19.9755	22.7094	21.1805	19.8571	19.2726	18.6967
5	11:19:00	Stnd&W	15	21	#NULL!	#NULL!	30.4868	30.8787	24.9231	#NULL!	20.45
5	11:23:00	T Flat	16	24	#NULL!	#NULL!	28.9424	30.1984	25.0435	#NULL!	23.1567
5	11:29:00	TS 4%	17	23	#NULL!	#NULL!	27.6713	28.6574	22.8261	#NULL!	22.6333
5	11:32:00	Stnd&W	18	22	#NULL!	#NULL!	21.6535	21.0132	22.2273	20.2703	22.6033
5	11:35:00	Sitting	19	22	21.3333	17.11	#NULL!	#NULL!	20.7619	20.796	19.8533
6	10:13:00	Lying	1	11	4.919	2.97933	12.3375	11.3077	#NULL!	13.995	11.0767
6	10:18:00	Sitting	2	16	14.15	14.0123	16.3242	17.0382	#NULL!	16.649	15.8883
6	10:20:00	Standing	3	13	7.51433	0.9955	12.8707	12.8707	#NULL!	25.9936	13.5383
6	10:32:00	Fast 6mWT	4	32	#NULL!	#NULL!	30.5959	30.7201	0	17.1819	30.3633
6	10:37:00	Sitting	5	19	21.2853	8.5605	22.5516	21.9815	0	19.6262	17.0517
6	10:44:00	Slow 6mWT	6	26	#NULL!	#NULL!	25.7368	25.6336	19	18.3911	28.3117
6	10:51:00	Sitting	7	17	15.1597	17.2367	27.479	19.0735	40.3043	16.6769	16.9117
6	10:58:00	Sweeping	8	24	#NULL!	#NULL!	34.3847	34.5006	39	13.2909	30.6583
6	11:02:00	Sitting	9	16	16.7773	14.032	20.3451	27.8241	35.7	16.5961	15.4117
6	11:05:00	Lifting	10	25	#NULL!	#NULL!	11.9489	12.3743	30	15.5115	16.045
6	11:09:00	Sitting	11	15	14.8033	13.7031	14.1317	14.5863	16.2778	15.3375	14.6333
6	11:11:00	Stnd&W	12	23	#NULL!	#NULL!	29.075	27.5168	19	#NULL!	17.1967
6	11:13:00	Climbing S	13	25	#NULL!	#NULL!	28.0248	26.0357	19	20.8624	20.3817
6	11:18:00	Sitting	14	17	14.9798	17.409	22.022	18.6371	21.05	18.8311	14.9567
6	11:21:00	Stnd&W	15	19	#NULL!	#NULL!	28.5643	28.6681	5.67857	#NULL!	21.1683
6	11:25:00	T Flat	16	24	#NULL!	#NULL!	39.0909	38.6396	0	#NULL!	24.9633
6	11:30:00	TS 4%	17	26	#NULL!	#NULL!	36.2924	35.6181	27	#NULL!	29.7383
6	11:33:00	Stnd&W	18	22	#NULL!	#NULL!	23.8509	28.9107	27	16.6914	18.415
6	11:36:00	Sitting	19	15	13.7945	13.814	20.444	20.5748	12.0385	16.1008	13.7117
7	10:19:00	Lying	1	8	0.172167	1.20367	8.19767	8.39635	7.28571	7.54194	8.96
7	10:23:00	Sitting	2	6	7.0165	6.2325	13.0222	11.7508	10	5.25059	7.33167
7	10:25:00	Standing	3	5	0	0	17.6501	14.1248	13	4.89097	4.89
7	10:36:00	Fast 6mWT	4	30	#NULL!	#NULL!	29.6308	29.1304	18	#NULL!	28.4133
7	10:41:00	Sitting	5	8	1.01117	7.081	12.5007	14.2557	7.75	7.07673	5.75167
7	10:49:00	Slow 6mWT	6	24	#NULL!	#NULL!	27.2347	28.4521	20	#NULL!	22.705
7	10:56:00	Sitting	7	7	0.320167	1.612	13.0459	12.9473	8	#NULL!	4.80667
7	11:04:00	Sweeping	8	30	#NULL!	#NULL!	27.8814	26.3099	24	#NULL!	24.59
7	11:08:00	Sitting	9	8	4.7625	7.88883	22.7298	19.2426	10.8125	#NULL!	7.05167
7	11:11:00	Lifting	10	32	#NULL!	#NULL!	21.4585	21.8632	21.8421	#NULL!	20.5917
7	11:15:00	Sitting	11	7	3.52267	7.987	15.3277	13.4766	13.5	6.76517	7.455
7	11:17:00	Stnd&W	12	28	#NULL!	#NULL!	27.5932	19.9923	20.6957	#NULL!	9.58667
7	11:19:00	Climbing S	13	31	#NULL!	#NULL!	23.1179	18.7977	22.4167	#NULL!	26.275
7	11:24:00	Sitting	14	11	20.6483	12.5565	10.4355	12.1831	8.33333	8.11303	9.565
7	11:27:00	Stnd&W	15	29	#NULL!	#NULL!	37.9285	38.0985	24.68	#NULL!	15.06
7	11:31:00	T Flat	16	23	#NULL!	#NULL!	34.9776	37.4293	36.9722	#NULL!	23.8617
7	11:36:00	TS 4%	17	23	#NULL!	#NULL!	36.8008	37.1777	38	#NULL!	22.1267
7	11:39:00	Stnd&W	18	30	#NULL!	#NULL!	30.0035	28.4934	22.2727	#NULL!	25.4583
7	11:42:00	Sitting	19	7	5.73933	17.6298	17.764	17.2064	6	5.54134	6.03333
8	11:18:00	Lying	1	15	10.9267	14.2895	19.3751	18.108	14.1429	14.3916	14.1267
8	11:23:00	Sitting	2	14	8.92383	6.958	20.3689	21.1724	16.4	14.0247	14.71
8	11:28:00	Standing	3	14	#NULL!	#NULL!	32.4593	30.8929	15.0625	15.0335	13.49
8	11:35:00	Fast 6mWT	4	30	#NULL!	#NULL!	29.4213	29.3782	16	18.8848	29.22
8	11:40:00	Sitting	5	19	6.05983	6.1835	24.8034	22.5058	17.9444	18.7965	18.6067
8	11:49:00	Slow 6mWT	6	19	#NULL!	#NULL!	23.6298	24.1746	19	14.9413	22.21
8	11:56:00	Sitting	7	14	3.13517	6.8425	15.0732	15.4233	14.6667	11.8762	12.02
8	12:04:00	Sweeping	8	19	#NULL!	#NULL!	25.7751	18.8312	32.1613	13.908	20.59
8	12:08:00	Sitting	9	16	14.1088	17.7618	27.6563	28.5801	15.9375	14.9749	8.81
8	12:11:00	Lifting	10	20	#NULL!	#NULL!	22.1825	21.3367	23.8696	14.4231	18.49
8	12:15:00	Sitting	11	17	16.7115	15.9507	37.6188	35.5051	15.8333	15.8485	16.85
8	12:17:00	Stnd&W	12	13	#NULL!	#NULL!	35.6819	31.8551	19.0526	#NULL!	14.81
8	12:19:00	Climbing S	13	21	#NULL!	#NULL!	32.917	38.269	20.6957	18.9432	18.9167
8	12:24:00	Sitting	14	14	12.0957	14.663	32.7073	30.3884	14.8667	13.4186	9.61
8	12:27:00	Stnd&W	15	14	#NULL!	#NULL!	36.6759	34.9345	18.6471	#NULL!	7.78333
8	12:32:00	T Flat	16	18	#NULL!	#NULL!	30.7221	30.8011	22.56	#NULL!	17.7267
8	12:37:00	TS 4%	17	19	#NULL!	#NULL!	31.9458	31.9577	22.4348	#NULL!	19.4733
8	12:40:00	Stnd&W	18	19	#NULL!	#NULL!	31.9786	28.4734	18	17.4851	14.6333
8	12:43:00	Sitting	19	16	20.2808	12.615	28.4666	29.3933	15.7059	16.0515	11.0567
9	10:10:00	Lying	1	9	5.41667	3.886	8.33403	8.43629	19.75	11.3265	9.47667
9	10:15:00	Sitting	2	8	0.0586667	0.222333	21.3954	17.9371	18	7.90143	7.98667
9	10:17:00	Standing	3	8	4.04067	1.00533	8.70555	8.94421	18	12.6125	6.48667
9	10:28:00	Fast 6mWT	4	26	#NULL!	#NULL!	26.6307	26.6254	20	15.0775	25.4433
9	10:33:00	Sitting	5	15	13.111	11.514	13.3577	13.1257	17.0769	14.2034	12.5267
9	10:41:00	Slow 6mWT	6	22	#NULL!	#NULL!	20.5435	21.2595	18	20.2703	21.6467
9	10:48:00	Sitting	7	17	17.0215	14.0947	22.1805	21.4646	19.8947	17.7599	16.1567
9	10:56:00	Sweeping	8	19	#NULL!	#NULL!	33.3487	33.2684	10	15.1501	27.6733
9	11:00:00	Sitting	9	13	13.5252	11.944	13.2569	13.2681	7.25	18.8902	9.00667
9	11:03:00	Lifting	10	13	#NULL!	#NULL!	19.9292	19.7119	29	11.5385	16.93
9	11:07:00	Sitting	11	15	14.1393	10.8933	22.782	23.3478	29	16.7647	13.55
9	11:09:00	Stnd&W	12	14	#NULL!	#NULL!	26.6734	23.3996	29	#NULL!	10.3633
9	11:11:00	Climbing S	13	21	#NULL!	#NULL!	19.9699	16.1122	29	16.1458	16.5733
9	11:16:00	Sitting	14	17	17.4082	16.6345	17.864	16.9046	0.882353	17.1929	17.4333
9	11:19:00	Stnd&W	15	18	#NULL!	#NULL!	26.5757	26.4289	0	#NULL!	11.13
9	11:23:00	T Flat	16	20	#NULL!	#NULL!	23.9731	25.2592	0	#NULL!	18.9
9	11:28:00	TS 4%	17	21	#NULL!	#NULL!	22.6888	23.3538	0	17.3858	20.68
9	11:31:00	Stnd&W	18	24	#NULL!	#NULL!	22.8696	22.1975	0	#NULL!	17.93
9	11:34:00	Sitting	19	16	16.5558	13.6382	13.7688	13.9907	0	16.5081	15.6467
10	10:15:00	Lying	1	16	5.32683	11.6087	15.0484	15.0111	18.2632	17.2782	15.16
10	10:20:00	Sitting	2	17	10.665	9.69467	18.3809	16.9874	21	18.2295	16.43
10	10:28:00	Standing	3	20	15.8457	2.31183	18.8355	17.5514	24.5	17.2142	16.8933
10	10:35:00	Fast 6mWT	4	34	#NULL!	#NULL!	33.62	32.9997	21	19.7198	34.3933
10	10:42:00	Sitting	5	20	34.7085	45.379	18.1704	14.4324	25.9091	19.5691	21.1833
10	10:51:00	Slow 6mWT	6	35	0	0	20.3942	33.8654	27	24.4223	34.0167
10	11:01:00	Sitting	7	18	17.892	22.217	18.0831	22.2607	17.3333	16.7878	19.54
10	11:12:00	Sweeping	8	31	#NULL!	#NULL!	28.0849	25.5794	19	24.4223	39.1933
10	11:16:00	Sitting	9	22	24.0037	22.8007	21.2294	20.8784	22.4762	20.121	21.3533
10	11:19:00	Lifting	10	37	#NULL!	#NULL!	20.0967	18.9694	20.913	24.8591	20.2667
10	11:23:00	Sitting	11	23	21.568	19.315	23.0815	23.6136	23.2273	22.5208	21.0433
10	11:25:00	Stnd&W	12	33	#NULL!	#NULL!	28.8493	28.2339	29.6774	#NULL!	21.0733
10	11:27:00	Climbing S	13	41	#NULL!	#NULL!	29.8643	29.4495	30.68	29.8404	16.3467
10	11:32:00	Sitting	14	28	28.2783	25.0663	29.2414	27.2841	27.9643	25.4665	25.4
10	11:35:00	Stnd&W	15	36	#NULL!	#NULL!	24.3136	19.6854	33.4375	#NULL!	27.8767
10	11:40:00	T Flat	16	39	#NULL!	#NULL!	33.8087	29.8775	29	#NULL!	38.5267
10	11:45:00	TS 4%	17	35	#NULL!	#NULL!	29.6597	27.3399	36	#NULL!	36.39
10	11:50:00	Stnd&W	18	35	#NULL!	#NULL!	32.1684	32.103	29	21.6235	31.0067
10	11:53:00	Sitting	19	26	26.4005	18.7	19.7731	19.7731	24.375	23.883	22.74
11	11:01:00	Lying	1	19	18.8552	19.8607	19.9523	20.4281	20.15	20.2404	20.3867
11	11:06:00	Sitting	2	16	7.283	5.644	19.4359	20.4695	18.1667	18.1655	14.74
11	11:15:00	Standing	3	22	18.4888	12.0815	20.2477	18.3484	21.5	22.9445	20.36
11	11:21:00	Fast 6mWT	4	33	#NULL!	#NULL!	27.1764	28.3338	29	22.5552	30.1
11	11:26:00	Sitting	5	24	27.572	26.1058	15.1553	16.1067	23.3913	24.1954	20.8367
11	11:34:00	Slow 6mWT	6	31	#NULL!	#NULL!	31.0057	30.7616	23	23.9608	30.9367
11	11:41:00	Sitting	7	21	16.9865	22.6247	23.5565	23.8893	17.75	22.8207	22.9233
11	11:50:00	Sweeping	8	28	#NULL!	#NULL!	18.1478	14.6075	24	24.1935	28.3033
11	11:54:00	Sitting	9	23	23.6117	16.502	21.8801	22.2746	24.9524	21.9443	22.0933
11	11:58:00	Lifting	10	28	#NULL!	#NULL!	10.2116	10.3155	22.56	23.8204	21.6
11	12:02:00	Sitting	11	22	21.8618	19.393	21.4217	21.9413	25.5714	21.3784	21.82
11	12:04:00	Stnd&W	12	25	#NULL!	#NULL!	29.2859	26.1817	19	#NULL!	25.03
11	12:06:00	Climbing S	13	30	#NULL!	#NULL!	28.8068	22.1962	22	24.2906	32.3333
11	12:11:00	Sitting	14	23	23.322	20.9667	24.0331	22.8889	15.5455	22.689	23.0433
11	12:15:00	Stnd&W	15	27	#NULL!	#NULL!	28.2721	29.4444	15.6667	#NULL!	14.95
11	12:20:00	T Flat	16	30	#NULL!	#NULL!	34.2558	34.2419	28	#NULL!	29.8933
11	12:25:00	TS 4%	17	31	#NULL!	#NULL!	#NULL!	#NULL!	28	#NULL!	29.58
11	12:28:00	Stnd&W	18	29	#NULL!	#NULL!	#NULL!	#NULL!	28	23.9499	28.0167
11	12:31:00	Sitting	19	25	25.367	22.1395	#NULL!	#NULL!	25.5833	24.9646	24.9933
12	10:13:00	Lying	1	11	1.499	4.39267	10.34	13.2915	#NULL!	15.6462	18.59
12	10:18:00	Sitting	2	12	1.34983	7.352	12.8553	12.9378	#NULL!	12.9443	10.335
12	10:20:00	Standing	3	11	11.7242	3.11085	10.9394	15.571	#NULL!	16.707	12.035
12	10:32:00	Fast 6mWT	4	17	#NULL!	#NULL!	34.1465	34.7401	#NULL!	#NULL!	34.8533
12	10:37:00	Sitting	5	14	6.659	4.40867	18.296	17.8624	#NULL!	15	19.3417
12	10:45:00	Slow 6mWT	6	15	#NULL!	#NULL!	32.6428	35.2026	#NULL!	#NULL!	26.4283
12	10:52:00	Sitting	7	16	2.79083	6.80283	16.7025	16.7699	#NULL!	17.2667	9.75167
12	10:59:00	Sweeping	8	17	#NULL!	#NULL!	23.5265	25.091	#NULL!	#NULL!	11.8683
12	11:03:00	Sitting	9	14	8.60817	3.49933	14.4631	15.2489	#NULL!	15.2507	19.7917
12	11:08:00	Lifting	10	15	#NULL!	#NULL!	24.7852	22.873	#NULL!	6.57895	4.81667
12	11:12:00	Sitting	11	13	6.62917	12.3393	29.0074	30.6264	#NULL!	14.1829	16.515
12	11:14:00	Stnd&W	12	13	#NULL!	#NULL!	19.706	25.3669	#NULL!	#NULL!	10.2983
12	11:16:00	Climbing S	13	17	#NULL!	#NULL!	27.0141	4.20346	#NULL!	#NULL!	10.645
12	11:21:00	Sitting	14	9	7.25667	5.68067	29.211	26.8241	10.8182	#NULL!	9.18167
12	11:25:00	Stnd&W	18	11	#NULL!	#NULL!	34.4444	34.6522	17.3333	#NULL!	4.34167
12	11:28:00	Sitting	19	13	9.61836	7.93082	18.9557	18.9557	15.4	12.1955	30.2217
13	11:57:00	Lying	1	12	5.29383	7.11833	29.4231	28.0628	#NULL!	#NULL!	12.3467
13	12:02:00	Sitting	2	12	9.09133	11.7597	13.0719	13.3489	#NULL!	#NULL!	11.3967
13	12:10:00	Standing	3	14	18.7875	7.38	14.6842	15.2407	#NULL!	#NULL!	8.56167
13	12:17:00	Fast 6mWT	4	16	0	0	29.6594	30.3433	#NULL!	#NULL!	15.9867
13	12:24:00	Sitting	5	13	9.38717	9.21	21.8008	21.6667	#NULL!	#NULL!	12.9467
13	12:32:00	Slow 6mWT	6	17	0	0	22.6962	26.4558	#NULL!	#NULL!	10.23
13	12:40:00	Sitting	7	14	3.95833	4.198	14.317	14.7083	#NULL!	#NULL!	12.8067
13	12:48:00	Sweeping	8	19	0	0	34.8338	34.8693	#NULL!	#NULL!	12.5117
13	12:53:00	Sitting	9	15	10.8542	14.55	22.6893	22.8483	#NULL!	#NULL!	13.27
13	12:56:00	Lifting	10	18	0	0	18.3031	19.6656	#NULL!	#NULL!	11.8617
13	13:00:00	Sitting	11	14	0	0	24.8258	27.1859	#NULL!	#NULL!	11.8583
13	13:03:00	Stnd&W	12	18	0	0	33.1121	32.3621	#NULL!	#NULL!	16.8917
13	13:06:00	Climbing S	13	20	0	0	27.6363	28.01	#NULL!	#NULL!	17.4383
13	13:14:00	Sitting	14	14	21.7068	15.4067	23.8972	27.8761	#NULL!	#NULL!	13.54
13	13:17:00	Stnd&W	15	15	#NULL!	#NULL!	23.4578	24.1415	#NULL!	#NULL!	17.6117
13	13:22:00	T Flat	16	19	#NULL!	#NULL!	23.4359	26.9081	#NULL!	#NULL!	14.4
14	12:02:00	Lying	1	19	19.4962	8.81	19.5507	19.308	0	18.5456	19.035
14	12:08:00	Sitting	2	21	21.4083	21.2922	21.6268	21.6135	23.4545	19.0321	21.715
14	12:11:00	Standing	3	21	20.3808	15.1573	23.5206	21.1777	21.6364	19.5015	19.3433
14	12:25:00	Fast 6mWT	4	39	#NULL!	#NULL!	20.342	30.3525	21	14.156	36.8967
14	12:31:00	Sitting	5	16	#NULL!	#NULL!	16.1286	15.8877	16.7222	18.8114	16.4317
14	12:40:00	Slow 6mWT	6	25	#NULL!	#NULL!	19.3927	22.8954	22	19.2308	24.155
14	12:47:00	Sitting	7	18	17.7455	16.22	17.864	17.6062	18.0588	17.3391	17.47
14	12:55:00	Sweeping	8	31	#NULL!	#NULL!	18.5275	19.1699	32.697	28.8462	30.7333
14	12:59:00	Sitting	9	19	19.8137	20.153	23.8202	23.925	20.5909	18.8594	19.5317
14	13:03:00	Lifting	10	29	#NULL!	#NULL!	23.3572	24.0047	12.3333	29.9512	24.2533
14	13:07:00	Sitting	11	25	25.3282	25.52	24.8971	25.8637	24.4091	24.4883	25.1867
14	13:09:00	Stnd&W	12	22	#NULL!	#NULL!	22.8768	19.3392	21.5	#NULL!	14.6
14	13:11:00	Climbing S	13	31	#NULL!	#NULL!	22.7328	22.2326	26.6667	26.5298	15.0817
14	13:16:00	Sitting	14	20	19.0087	18.1242	27.5297	25.5486	24.2	19.7815	18.02
14	13:20:00	Stnd&W	15	25	#NULL!	#NULL!	22.1937	24.1275	27.3226	#NULL!	14.105
14	13:24:00	T Flat	16	36	#NULL!	#NULL!	21.0965	25.0146	42.3125	#NULL!	35.67
14	13:30:00	TS 4%	17	34	#NULL!	#NULL!	22.4515	26.6344	33	#NULL!	33.6317
14	13:33:00	Stnd&W	18	25	#NULL!	#NULL!	14.6972	15.539	24	18.3719	20.7267
14	13:36:00	Sitting	19	18	14.047	16.898	#NULL!	#NULL!	19.3	15.2845	13.5317
15	09:54:00	Lying	1	14	13.4653	9.49733	13.4696	13.7486	#NULL!	14.1863	13.8683
15	09:59:00	Sitting	2	14	14.871	9.6305	32.1616	29.4446	#NULL!	13.667	14.755
15	10:01:00	Standing	3	15	9.62467	1.7825	24.9464	25.8827	#NULL!	18.1171	12.8067
15	10:11:00	Fast 6mWT	4	29	#NULL!	#NULL!	29.8746	30.5795	24	16.8045	28.9783
15	10:15:00	Sitting	5	16	15.9707	16.024	25.315	16.0038	#NULL!	16.4168	15.4317
15	10:23:00	Slow 6mWT	6	26	#NULL!	#NULL!	28.4555	29.6502	#NULL!	18.5213	26.8283
15	10:30:00	Sitting	7	14	12.3575	14.19	13.7339	13.6221	#NULL!	14.666	13.6217
15	10:39:00	Sweeping	8	26	#NULL!	#NULL!	37.6546	37.3932	0	22.7704	26.875
15	10:43:00	Sitting	9	14	12.8598	13.9595	15.2635	14.524	13.5	14.2212	8.86667
15	10:48:00	Lifting	10	23	#NULL!	#NULL!	37.8074	37.6139	31	18.2127	22.995
15	10:52:00	Sitting	11	16	15.7045	15.6917	31.5271	30.7878	31	16.3392	12.2867
15	10:54:00	Stnd&W	12	24	#NULL!	#NULL!	29.8851	25.6457	31	#NULL!	12.62
15	10:56:00	Climbing S	13	27	#NULL!	#NULL!	26.1917	28.3395	31	20.5306	20.1733
15	11:01:00	Sitting	14	17	16.3365	15.971	23.9406	24.5888	22.2941	17.3921	14.5583
15	11:04:00	Stnd&W	15	19	#NULL!	#NULL!	28.2359	28.9924	19	#NULL!	17.8567
15	11:08:00	T Flat	16	26	#NULL!	#NULL!	29.2075	29.3958	19	18.4905	25.31
15	11:14:00	TS 4%	17	29	#NULL!	#NULL!	25.4247	25.046	19	#NULL!	27.6633
15	11:18:00	Stnd&W	18	26	#NULL!	#NULL!	24.4197	24.3562	19	19.3942	22.2517
15	11:21:00	Sitting	19	17	12.89	15.87	25.2363	23.6567	19	18.6704	16.2033
16	10:30:00	Lying	1	16	15.372	13.15	23.6882	16.2456	22	15.5115	12.9533
16	10:35:00	Sitting	2	14	7.5335	0.142	15.4833	14.5351	22	#NULL!	12.5533
16	10:37:00	Standing	3	13	4.39739	0	26.4723	29.8209	23	16.3327	9.93667
16	10:48:00	Fast 6mWT	4	30	#NULL!	#NULL!	35.8434	38.9887	25	21.7657	28.3967
16	10:54:00	Sitting	5	16	10.4635	14.0033	17.0841	16.9721	25	16.1981	17.4267
16	11:02:00	Slow 6mWT	6	24	#NULL!	#NULL!	24.2221	22.8187	25	18.7964	23.6433
16	11:09:00	Sitting	7	15	9.46117	12.716	23.1786	24.1477	27.25	15.6895	8.61667
16	11:18:00	Sweeping	8	22	#NULL!	#NULL!	27.3417	25.4077	28	20.8211	19.75
16	11:22:00	Sitting	9	17	17.4623	16.5617	19.1889	21.4228	28	#NULL!	14.3667
16	11:25:00	Lifting	10	21	#NULL!	#NULL!	29.5082	28.5873	28	11.8891	14.6033
16	11:29:00	Sitting	11	15	13.9589	12.0039	37.2473	31.2982	0	15.3462	10.7833
16	11:31:00	Stnd&W	12	20	#NULL!	#NULL!	21.717	22.0646	0	#NULL!	10.4567
16	11:35:00	Climbing S	13	22	#NULL!	#NULL!	18.9486	19.2051	49	11.4965	13.2267
16	11:40:00	Sitting	14	15	14.8205	12.474	19.9016	19.9844	49	19.775	13.5433
16	11:43:00	Stnd&W	15	21	#NULL!	#NULL!	23.2601	26.0185	49	#NULL!	13.3433
16	11:47:00	T Flat	16	29	#NULL!	#NULL!	19.9528	20.3921	41	#NULL!	28.09
16	11:54:00	TS 4%	17	21	#NULL!	#NULL!	28.2451	28.9062	41	#NULL!	22.4267
16	11:57:00	Stnd&W	18	23	#NULL!	#NULL!	28.8122	27.9494	41	17.0143	23.2933
16	12:00:00	Sitting	19	15	8.14833	10.6085	#NULL!	#NULL!	15.0667	15.0704	7.14667
17	12:38:00	Lying	1	15	14.9795	15.0558	14.9252	15.0448	25	14.6614	15.1217
17	12:43:00	Sitting	2	13	11.2363	12.8133	20.9443	19.9941	27	#NULL!	6.43667
17	12:49:00	Standing	3	15	11.1902	15.353	20.984	21.0125	26.4545	#NULL!	13.0933
17	12:58:00	Fast 6mWT	4	4	#NULL!	#NULL!	34.1852	36.3914	25	13.8889	24.755
17	13:04:00	Sitting	5	15	14.2202	16.572	16.0869	17.5054	25	15.446	15.0417
17	13:12:00	Slow 6mWT	6	23	#NULL!	#NULL!	32.7132	30.462	25	13.5326	22.67
17	13:19:00	Sitting	7	19	21.5575	17.9615	31.0165	27.8019	25	15.3061	10.9633
17	13:27:00	Sweeping	8	21	#NULL!	#NULL!	31.5379	31.386	16.6667	16.6977	21.1633
17	13:31:00	Sitting	9	16	15.774	12.7813	29.3703	27.9858	20	#NULL!	13.23
17	13:34:00	Lifting	10	23	#NULL!	#NULL!	18.9373	20.6454	20	14.4231	21.36
17	13:38:00	Sitting	11	16	15.3352	15.1997	16.4218	16.7295	20	#NULL!	11.5883
17	13:40:00	Stnd&W	12	21	#NULL!	#NULL!	30.8233	29.6778	20	16.6322	15.7067
17	13:42:00	Climbing S	13	26	#NULL!	#NULL!	28.5881	25.5195	20	17.112	14.57
17	13:47:00	Sitting	14	15	13.2245	16.1435	15.9922	16.882	21	17.1251	12.4367
17	13:51:00	Stnd&W	15	20	#NULL!	#NULL!	25.3039	22.3681	25.1818	18.1985	11.1267
17	13:55:00	T Flat	16	26	#NULL!	#NULL!	25.3442	29.6358	26.381	17.7083	25.395
17	14:01:00	TS 4%	17	29	#NULL!	#NULL!	28.5807	28.7978	26	#NULL!	28.3767
17	14:04:00	Stnd&W	18	25	#NULL!	#NULL!	29.3271	26.5419	26	14.7059	25.4033
17	14:07:00	Sitting	19	16	15.845	15.854	17.3555	15.7824	26	16.6322	16.5417
18	10:32:00	Lying	1	14	9.75433	9.06	22.0059	21.3318	13.1667	9.33861	14.9167
18	10:37:00	Sitting	2	15	13.3725	14.9758	16.4304	17.554	16.4706	17.0808	14.3667
18	10:39:00	Standing	3	16	12.8857	2.486	17.4376	17.4204	15.6154	20.7211	11.305
18	10:49:00	Fast 6mWT	4	21	#NULL!	#NULL!	22.0429	21.274	20	12.439	23.7367
18	10:53:00	Sitting	5	16	18.1313	18.4963	23.1327	30.2231	11.75	18.2991	9.845
18	11:01:00	Slow 6mWT	6	20	#NULL!	#NULL!	17.1197	17.3621	24	20.4678	47.795
18	11:09:00	Sitting	7	11	11.0503	26.9847	13.8701	14.6629	0	10.6568	9.97167
18	11:16:00	Sweeping	8	19	#NULL!	#NULL!	23.8951	24.1311	0	16.1752	27.0833
18	11:20:00	Sitting	9	12	13.9672	13.8893	27.3663	27.16	0	20.0322	6.255
18	11:23:00	Lifting	10	20	#NULL!	#NULL!	22.1101	21.9999	0	17.8571	13.345
18	12:03:00	Sitting	11	13	12.7498	4.41917	25.4429	25.0626	0	12.1613	9.66
18	12:05:00	Stnd&W	12	18	#NULL!	#NULL!	33.4016	34.0568	0	#NULL!	23.2317
18	12:07:00	Climbing S	13	20	#NULL!	#NULL!	28.0539	29.585	0	11.6324	23.7517
18	12:12:00	Sitting	14	14	15.2505	21.3953	35.4998	35.2069	0	10.2541	15.805
18	12:15:00	Stnd&W	15	20	#NULL!	#NULL!	31.8003	31.9345	0	#NULL!	26.8117
18	12:19:00	T Flat	16	21	#NULL!	#NULL!	39.0502	38.8974	0	#NULL!	21.1167
18	12:24:00	TS 4%	17	20	#NULL!	#NULL!	37.5788	37.9741	0	#NULL!	19.5
18	12:27:00	Stnd&W	18	22	#NULL!	#NULL!	30.3613	30.7412	29	18.1257	22.7817
18	12:30:00	Sitting	19	18	18.3815	11.564	14.944	15.406	0	20.4747	13.555
19	10:56:00	Lying	1	12	6.8215	6.02067	34.1848	33.7037	13.7857	14.7553	18.9917
19	11:01:00	Sitting	2	11	3.6845	1.87667	14.564	12.7155	14.625	10.2137	10.1817
19	11:08:00	Standing	3	19	10.5103	1.036	17.2237	18.0835	21.75	15.5175	15.1483
19	11:14:00	Fast 6mWT	4	28	#NULL!	#NULL!	26.2556	25.8459	0	16.0508	17.59
19	11:19:00	Sitting	5	12	9.014	11.313	17.7419	15.0665	17.3529	13.8124	13.42
19	11:28:00	Slow 6mWT	6	26	#NULL!	#NULL!	24.3194	23.5854	32.625	19.0665	29.8383
19	11:35:00	Sitting	7	15	13.7963	11.3035	18.8629	16.8262	15.5882	15.6903	15.6583
19	11:45:00	Sweeping	8	27	#NULL!	#NULL!	36.6506	36.3416	#NULL!	15.9425	31.1533
19	11:49:00	Sitting	9	12	5.49517	12.3822	12.6422	13.6722	#NULL!	14.3559	13.9433
19	11:55:00	Lifting	10	24	#NULL!	#NULL!	16.1662	15.5391	#NULL!	15.317	20.32
19	11:59:00	Sitting	11	13	8.11117	5.70983	16.1849	15.2904	#NULL!	17.5584	13.7483
19	12:01:00	Stnd&W	12	22	#NULL!	#NULL!	24.584	23.0266	#NULL!	#NULL!	20.435
19	12:03:00	Climbing S	13	31	#NULL!	#NULL!	27.8726	27.5041	#NULL!	20.995	13.3967
19	12:08:00	Sitting	14	17	16.7642	17.8165	15.586	14.6442	#NULL!	16.6975	18.9583
19	12:12:00	Stnd&W	15	23	#NULL!	#NULL!	29.6442	29.3764	#NULL!	#NULL!	22.8683
19	12:15:00	Stnd&W	18	24	#NULL!	#NULL!	30.0189	29.9276	#NULL!	23.7854	16.0183
19	12:21:00	Sitting	19	17	2.87	7.061	23.0528	21.5928	#NULL!	14.8115	21.02
20	10:38:00	Lying	1	17	16.9753	15.106	17.4631	16.4579	21.55	16.4073	14.725
20	10:44:00	Sitting	2	10	2.68033	1.73	17.0635	16.1617	19.7778	10.4211	10.02
20	10:46:00	Standing	3	20	21.1412	4.8925	21.5371	21.0502	16.6875	19.5348	16.8933
20	10:56:00	Fast 6mWT	4	28	#NULL!	#NULL!	23.5871	22.3724	25.5652	17.4695	27.6483
20	11:02:00	Sitting	5	16	17.364	12.014	20.194	18.8674	27	15.2331	12.6433
20	11:09:00	Slow 6mWT	6	23	#NULL!	#NULL!	24.4633	23.7539	27	16.4507	23.42
20	11:16:00	Sitting	7	17	18.2613	17.0253	16.6344	16.71	15.25	17.4509	13.3133
20	11:25:00	Sweeping	8	21	#NULL!	#NULL!	36.8366	36.1773	0	17.2626	24.605
20	11:29:00	Sitting	9	8	1.10783	9.89867	11.6899	10.8447	0	#NULL!	4.73833
20	11:32:00	Lifting	10	20	#NULL!	#NULL!	20.7377	20.6881	0	20.2703	20.1483
20	11:36:00	Sitting	11	16	16.0402	16.0353	21.8146	18.1325	20	#NULL!	9.5
20	11:38:00	Stnd&W	12	21	#NULL!	#NULL!	25.6203	21.8793	23.6667	#NULL!	18.3
20	11:40:00	Climbing S	13	22	#NULL!	#NULL!	13.0913	0	29	14.402	13.2733
20	11:45:00	Sitting	14	14	14.3763	9.31133	20.0513	12.6221	0	10.2922	11.3617
20	11:48:00	Stnd&W	15	18	#NULL!	#NULL!	25.4615	25.3252	0	#NULL!	13.555
20	11:53:00	T Flat	16	18	#NULL!	#NULL!	31.3456	31.3459	0	#NULL!	17.6683
20	11:58:00	TS 4%	17	21	#NULL!	#NULL!	34.9518	35.0208	0	#NULL!	20.195
20	12:01:00	Stnd&W	18	20	#NULL!	#NULL!	21.0945	20.8302	0	17.0525	18.4317
20	12:04:00	Sitting	19	17	14.786	9.1375	18.9446	14.8247	21.3333	13.7651	10.9917
21	10:42:00	Lying	1	18	17.4593	15.3217	17.7977	17.0501	52	17.3938	17.3117
21	10:47:00	Sitting	2	18	23.0222	15.86	21.749	18.9429	0	18.835	18.485
21	10:49:00	Standing	3	20	16.5702	5.12683	20.9143	21.0884	0	19.7521	19.5917
21	11:01:00	Fast 6mWT	4	28	#NULL!	#NULL!	37.5928	37.6415	6.66667	27.1392	34.7083
21	11:07:00	Sitting	5	22	22.3208	22.1103	24.2149	21.6854	26.4167	21.9786	15.5333
21	11:15:00	Slow 6mWT	6	26	#NULL!	#NULL!	33.0525	32.5591	35	30	32.5767
21	11:23:00	Sitting	7	21	14.8822	20.3375	22.0682	22.2666	23.1304	20.7869	19.85
21	11:31:00	Sweeping	8	29	#NULL!	#NULL!	24.7198	23.7885	25	23.9973	26.07
21	11:35:00	Sitting	9	22	18.8663	19.2825	22.2201	22.6885	29.5217	16.2882	22.17
21	11:38:00	Lifting	10	28	#NULL!	#NULL!	24.1078	20.7601	29	13.5077	26.96
21	11:42:00	Sitting	11	20	19.5902	18.0993	23.6254	21.0098	22.2857	16.9749	21.0717
21	11:44:00	Stnd&W	12	26	#NULL!	#NULL!	31.487	33.1639	20	#NULL!	16.3783
21	11:46:00	Climbing S	13	28	#NULL!	#NULL!	31.1911	31.0869	20	21.1645	17.6567
21	11:51:00	Sitting	14	18	24.3728	21.376	18.6456	18.5521	21.4348	18.4638	17.8567
21	11:54:00	Stnd&W	15	28	#NULL!	#NULL!	32.4468	32.4244	25	22.0588	20.3433
21	12:06:00	Stnd&W	18	30	#NULL!	#NULL!	33.6028	33.3081	31	24.1682	29.23
21	12:09:00	Sitting	19	16	19.156	21.3503	15.6807	16.0547	21.1	14.8791	17.81

## Sheet: data dictionary
Variable	Description
PatientID	Patient identifier (note: these are different from those originally used in the study for de-intentification purposes)
Time	Time measurement was recorded
Activity	Type of activity performed
Obs	Measurement number
RRox	Respiratory rate using the goldstandard device
RRcm1	Camera device respiratory rate (per second)
RRcm2	Camera device respiratory rate (per minute)
RRppg1	PPG device respiratory rate (raw values)
RRppg2	PPG device respiratory rate (median filtered)
RRimp	Impedance device respiratory rate
RRacc	Accelerometer device respiratory rate
RRcb	Chest-band respiratory rate
